# Supplementary material for: Regulation of cellular and molecular markers of epithelial-mesenchymal transition by Brazilin in breast cancer cells
Source: PeerJ. 2024 May 9;12:e17360. doi: 10.7717/peerj.17360 (PMC11088821; doi:10.7717/peerj.17360)
Supplement: Supplemental Information 10 — compendium of compressed images of western blots and gelatin zymography by triplicate. [file peerj-12-17360-s010.zip]

Archive with 44 entries (32 files):
- Western blot MCF7/
- Western blot MCF7/E-cadherin MCF7/
- Western blot MCF7/E-cadherin MCF7/R1.tif
- Western blot MCF7/E-cadherin MCF7/R2.tif
- Western blot MCF7/E-cadherin MCF7/R3.tif
- Western blot MCF7/GAPDH MCF7/
- Western blot MCF7/GAPDH MCF7/R1.tif
- Western blot MCF7/GAPDH MCF7/R2.tif
- Western blot MCF7/GAPDH MCF7/R3.tif
- Western blot MCF7/Twist MCF7/
- Western blot MCF7/Twist MCF7/R1.tif
- Western blot MCF7/Twist MCF7/R2.tif
- Western blot MCF7/Twist MCF7/R3.tif
- Western blot MCF7/Vimentin MCF7/
- Western blot MCF7/Vimentin MCF7/R1.tif
- Western blot MCF7/Vimentin MCF7/R2.tif
- Western blot MCF7/Vimentin MCF7/R3.tif
- Western blot MDA-MB-231/
- Western blot MDA-MB-231/E-cadherin MDA-MB-231/
- Western blot MDA-MB-231/E-cadherin MDA-MB-231/R1.tif
- Western blot MDA-MB-231/E-cadherin MDA-MB-231/R2.tif
- Western blot MDA-MB-231/E-cadherin MDA-MB-231/R3.tif
- Western blot MDA-MB-231/GAPDH MDA-MB-231/
- Western blot MDA-MB-231/GAPDH MDA-MB-231/R1.tif
- Western blot MDA-MB-231/GAPDH MDA-MB-231/R2.tif
- Western blot MDA-MB-231/GAPDH MDA-MB-231/R3.tif
- Western blot MDA-MB-231/Twist MDA-MB-231/
- Western blot MDA-MB-231/Twist MDA-MB-231/R1.tif
- Western blot MDA-MB-231/Twist MDA-MB-231/R2.tif
- Western blot MDA-MB-231/Twist MDA-MB-231/R3.tif
- Western blot MDA-MB-231/Vimentin MDA-MB-231/
- Western blot MDA-MB-231/Vimentin MDA-MB-231/R1.tif
- Western blot MDA-MB-231/Vimentin MDA-MB-231/R2.tif
- Western blot MDA-MB-231/Vimentin MDA-MB-231/R3.tif
- Zimography MCF7/
- Zimography MCF7/GAPDH.tif
- Zimography MCF7/R1.tif
- Zimography MCF7/R2.tif
- Zimography MCF7/R3.tif
- Zymography MDA-MB-231/
- Zymography MDA-MB-231/GAPDH.tif
- Zymography MDA-MB-231/R1.tif
- Zymography MDA-MB-231/R2.tif
- Zymography MDA-MB-231/R3.tif
